# Supplementary material for: Sock and Environmental Swabs as an Efficient, Non-Invasive Tool to Assess the Salmonella Status of Sow Farms
Source: Animals (Basel). 2023 Mar 11;13(6):1031. doi: 10.3390/ani13061031 (PMC10044664; doi:10.3390/ani13061031)
Supplement: Supplementary file 1 [file animals-13-01031-s001.zip]

Archive with 1 entries (1 files):
- animals-2231648-supplementary.pdf
